# Supplementary material for: Serum 25-hydroxyvitamin D Concentration Significantly Decreases in Patients with COVID-19 Pneumonia during the First 48 Hours after Hospital Admission
Source: Nutrients. 2022 Jun 7;14(12):2362. doi: 10.3390/nu14122362 (PMC9228147; doi:10.3390/nu14122362)
Supplement: Supplementary file 1 [file nutrients-14-02362-s001.zip]

Archive with 2 entries (2 files):
- Nutrients_supplementary_figures.pdf
- Nutrients_supplementary_tables.pdf
